# Supplementary material for: Performance of a High-Molecular-Weight AM/AA Copolymer in a CO2–Water Polymer Hybrid Fracturing Fluid Under High-Temperature and High-Pressure Conditions
Source: Polymers (Basel). 2026 Feb 5;18(3):418. doi: 10.3390/polym18030418 (PMC12899513; doi:10.3390/polym18030418)
Supplement: Supplementary file 1 [file polymers-18-00418-s001.zip]

Archive with 1 entries (1 files):
- polymers-4116002-supplementary.pdf
